# Supplementary material for: Accurate, precise modeling of cell proliferation kinetics from time-lapse imaging and automated image analysis of agar yeast culture arrays
Source: BMC Syst Biol. 2007 Jan 8;1:3. doi: 10.1186/1752-0509-1-3 (PMC1847469; doi:10.1186/1752-0509-1-3)
Supplement: Additional file 2 — Correlation between image intensities and biomass of spotted cultures. This file contains the initial dilution of each spot, the spot intensity after 23 hrs, median cell volume, total cell volume, and total cell number measurements for each culture spot, as described in Figure 2. [file 1752-0509-1-3-S2.xls]

## Sheet: IntensAndBiomass
Spot Intensity	Total Cell Volume	Median Cell Volume	Cell Number
322	1.60895e+07	40.4644	140976
655	5.77568e+06	38.7442	149072
793	1.64201e+07	40.1219	164120
857	8.00371e+06	40.0377	227568
866	7.50493e+06	40.1815	229812
1021	8.92616e+06	41.3961	236500
1478	9.79018e+06	39.9879	236720
1522	1.07549e+07	40.3866	303952
1594	1.01025e+07	41.7005	349448
1635	1.50443e+07	42.2086	358248
1682	1.71673e+07	41.6964	408100
1802	1.78157e+07	42.3537	420640
1876	1.38479e+07	41.9808	443652
1963	2.03569e+07	40.139	499796
2239	1.74977e+07	42.4069	501600
2302	2.40831e+07	42.609	573936
2402	1.91267e+07	42.5665	625548
2710	2.58366e+07	41.5136	625768
2835	3.39458e+07	42.3922	800756
3291	3.31034e+07	41.4702	826144
3413	3.70863e+07	41.4835	920568
3480	2.98805e+07	41.1661	926904
3610	4.69078e+07	42.369	1120416
4186	3.70124e+07	42.0935	1148904
4323	5.11186e+07	42.1184	1223436
4392	4.67482e+07	40.6557	1273484
5003	5.93172e+07	40.9563	1461180
5091	6.60488e+07	41.555	1589432
5135	7.19773e+07	41.8123	1683780
5429	7.26073e+07	40.7376	1873704
6161	9.19555e+07	40.6403	2.00364e+06
6771	9.25825e+07	41.2204	2.26449e+06
6922	9.2649e+07	41.0144	2283716
7315	1.1049e+08	39.8665	2529044
8722	1.20741e+08	40.1154	3018588
9015	1.42263e+08	40.3857	3151800
9579	1.79937e+08	39.4042	3.29197e+06
10439	1.50717e+08	39.9902	3702720
11477	1.68776e+08	40.3771	4398624
11571	1.93432e+08	39.6344	4485780
11735	1.81782e+08	39.6256	4.57502e+06
12675	2.21064e+08	39.5312	4901328
14963	2.31664e+08	40.5104	5718620
15941	2.73846e+08	38.7715	6490512
16404	2.55779e+08	39.2945	6.63294e+06
16547	2.68213e+08	37.6129	7299432
19361	3.53018e+08	39.0364	8.32703e+06
19861	3.26348e+08	38.1177	8.67171e+06
20491	3.25391e+08	38.0952	8716592
21909	3.62944e+08	37.4979	9.67906e+06
23240	4.4055e+08	37.0679	10779948
24189	4.48172e+08	36.2271	11044000
25780	4.98292e+08	36.5468	13036056
28138	4.91305e+08	36.9671	14118240
28477	5.47904e+08	36.706	15416700
29054	6.29602e+08	35.328	15768824
29847	5.62505e+08	35.89	15826052
31121	6.05924e+08	34.8605	16647324
33463	5.66801e+08	34.2431	17081052
33647	5.9828e+08	34.6774	17252736
36449	6.13835e+08	34.6713	2.00573e+07
37558	6.38024e+08	33.7347	2.13372e+07
40538	8.09212e+08	32.6522	23346220
41317	7.97111e+08	31.6873	25155532
44261	8.39221e+08	31.9319	26735472
44976	8.92241e+08	33.4504	27464420
46402	1.00005e+09	31.5087	3.04047e+07
48525	1.12056e+09	31.0875	34575012
48568	1.09206e+09	31.0026	34996072
48889	1.08519e+09	34.0522	35350556
48986	1.13111e+09	29.8336	36100056
50044	1.13912e+09	31.0045	36619320
50309	1.09194e+09	29.9551	38515248
51071	1.22876e+09	31.4362	41572472
52590	1.27462e+09	29.5026	41649132
52741	1.67439e+09	29.5842	4.30138e+07
53744	1.20752e+09	29.042	44907260
54489	1.47762e+09	29.3915	4.54026e+07
54780	1.36097e+09	27.6175	4.73325e+07
55254	1.40778e+09	29.8135	48596388
56523	1.42422e+09	28.929	4.90949e+07
57119	1.38629e+09	28.1619	4.99617e+07
57985	1.47455e+09	33.9169	50066988
58346	1.43308e+09	29.4194	5.41691e+07
58670	1.50393e+09	28.3407	5.55445e+07
59863	1.66627e+09	28.4218	5.67543e+07
60593	1.66807e+09	27.3811	5.88829e+07
62186	1.69812e+09	27.4726	6.07176e+07
65167	1.76954e+09	28.8176	6.24507e+07
65413	1.80684e+09	28.0781	6.455e+07
65895	1.80031e+09	27.4412	6.8516e+07
68031	2.03963e+09	27.7317	75096476
68444	2.02983e+09	28.4563	7.5668e+07
70648	2.09282e+09	27.0952	77155560
71013	2.48286e+09	27.0545	9.11632e+07
73603	2.9436e+09	27.6276	9.17908e+07

## Sheet: Initial dilutions
	Row
Column		1	2	3	4	5	6	7	8	9	10	11	12
	A	4	8	16	32	64	128	256	512	1024	2048	4096	8192
	B	5.32	10.64	21.28	42.56	85.12	170.24	340.48	680.96	1361.92	2723.84	5447.68	10895.4
	C	7.0756	14.1512	28.3024	56.6048	113.21	226.419	452.838	905.677	1811.35	3622.71	7245.41	14490.8
	D	9.41055	18.8211	37.6422	75.2844	150.569	301.138	602.275	1204.55	2409.1	4818.2	9636.4	19272.8
	E	12.516	25.0321	50.0641	100.128	200.256	400.513	801.026	1602.05	3204.1	6408.21	12816.4	25632.8
	F	16.6463	33.2926	66.5853	133.171	266.341	532.682	1065.36	2130.73	4261.46	8522.91	17045.8	34091.7
	G	22.1396	44.2792	88.5584	177.117	354.234	708.467	1416.93	2833.87	5667.74	11335.5	22671	45341.9
	H	29.4457	58.8913	117.783	235.565	471.131	942.262	1884.52	3769.05	7538.09	15076.2	30152.4	60304.7
