# Supplementary material for: Accurate, precise modeling of cell proliferation kinetics from time-lapse imaging and automated image analysis of agar yeast culture arrays
Source: BMC Syst Biol. 2007 Jan 8;1:3. doi: 10.1186/1752-0509-1-3 (PMC1847469; doi:10.1186/1752-0509-1-3)
Supplement: Additional file 3 — Area normalization of spot intensities. This file contains averaged, normalized and non-normalized spot intensity data from each set of 96 cultures. Arrays made with 2 μL and 4 μL spots from the same liquid culture were compared, as described in Figure 4. [file 1752-0509-1-3-S3.xls]

## Sheet: Sheet1
	2 uL drop-size			4 uL drop-size
Time (hrs)	Spot Intensity	Normalized Spot Intensity		Spot Intensity	Normalized Spot Intensity
0	217.583	0.553278		127.567	0.250568
0.722778	212.717	0.537804		126.133	0.247877
1.13	197.167	0.503663		115.7	0.226457
2.75167	211.9	0.542873		105.733	0.206784
3.52056	193.283	0.485531		97.05	0.190367
4.13667	193.3	0.48689		101.217	0.198712
5.41167	196.567	0.505594		110.15	0.215797
8.35722	226.117	0.601709		166.517	0.324474
8.89	234.333	0.619817		141.8	0.278125
9.30222	232.917	0.616894		155.617	0.304022
9.98333	243.117	0.638493		176.383	0.345096
10.5239	265	0.710316		218.933	0.428277
11.2617	279.133	0.750365		230.35	0.449459
11.8933	299.85	0.80806		257.65	0.502832
12.2228	331.117	0.919515		293.05	0.572873
12.935	359.1	0.99646		323.583	0.631365
14.0967	419.8	1.18063		423.117	0.825628
14.9456	502.883	1.4425		531.7	1.03814
15.7683	623.867	1.81651		708.817	1.38668
16.5467	741.35	2.18057		855.3	1.6743
17.4267	911.55	2.70128		1072.93	2.09741
18.1983	1136.17	3.38668		1354.3	2.64735
19.2311	1517.93	4.56183		1852.28	3.62133
20.1317	1986.23	5.9852		2491.73	4.87149
20.8522	2407.1	7.28444		3099.98	6.05794
22.2078	3616.93	10.9948		4931.5	9.63894
22.7572	4222.47	12.8426		5803.47	11.3434
24.2211	6253.13	19.0753		8929.92	17.4541
24.8028	7287.55	22.2405		10616.6	20.75
25.7906	8986.98	27.4454		13660.6	26.7001
26.2878	10036	30.6703		15352.5	30.006
27.6917	13366.3	40.8682		21329.5	41.6805
28.5939	15359.6	46.976		25101.1	49.0476
29.3356	17026	52.075		28357.7	55.41
32.525	23836.5	72.9231		40513.4	79.1448
32.9044	24361.6	74.5319		41395.6	80.867
33.4517	25422.5	77.7667		43672.3	85.3096
34.9889	27013.6	82.6557		46414.5	90.6661
35.585	27759.1	84.9343		47869.8	93.5109
37.1633	29303.9	89.6622		50816	99.2624
37.6439	29585.2	90.5152		51034.7	99.6898
38.5389	30229.6	92.5039		52266.7	102.091
39.4589	31145.4	95.295		54159.2	105.788
48.635	34785.8	106.491		59228.3	115.667
59.0522	38066	116.505		63064.5	123.134
