# Supplementary material for: Accurate, precise modeling of cell proliferation kinetics from time-lapse imaging and automated image analysis of agar yeast culture arrays
Source: BMC Syst Biol. 2007 Jan 8;1:3. doi: 10.1186/1752-0509-1-3 (PMC1847469; doi:10.1186/1752-0509-1-3)
Supplement: Additional file 4 — Cell Proliferation Phenotypes – precision of different growth models. This file contains the data used to calculate median values and percent standard deviation for Cell Proliferation Phenotypes calculated by different growth models using raw and normalized spot intensity values (See Tables 1 and 2). [file 1752-0509-1-3-S4.xls]

## Sheet: Raw
Non-normalized
Rows	Column	AUC	MSR	FPI	TMR			AUC	MSR	FPI	TMR
A	1	3.36191e+06	0.5513	81604	26.9856		Median:	3.12836e+06	0.40159	79673.5	29.7828
A	2	3.58372e+06	0.45343	91981	29.7828		% Dev.	9.59089	23.8382	10.1023	4.41269
A	3	3.09416e+06	0.5406	82217	29.7828
A	4	3.17572e+06	0.43353	81289	29.7828
A	5	3.19574e+06	0.54944	83002	29.7828
A	6	3.05202e+06	0.46092	78013	29.7828
A	7	3.09376e+06	0.57589	80498	29.7828
A	8	2.86357e+06	0.47251	74586	29.7828
A	9	2.81926e+06	0.79457	74389	29.7828
A	10	2.91787e+06	0.73	75402	29.7828
A	11	2.74488e+06	0.67208	74519	29.7828
A	12	2.903e+06	0.51064	84623	29.7828
B	1	3.89199e+06	0.43572	105437	29.7828
B	2	3.41235e+06	0.33596	85394	29.7828
B	3	3.59377e+06	0.35042	87815	26.9856
B	4	3.2367e+06	0.43476	78920	26.9856
B	5	3.0856e+06	0.3824	77033	29.7828
B	6	3.23954e+06	0.3714	81660	29.7828
B	7	3.21667e+06	0.39421	80746	29.7828
B	8	3.16867e+06	0.39253	80035	29.7828
B	9	3.08566e+06	0.42261	77610	29.7828
B	10	3.04897e+06	0.56696	76142	29.7828
B	11	2.93081e+06	0.35507	72521	26.9856
B	12	2.88417e+06	0.46832	76824	29.7828
C	1	3.67281e+06	0.38701	95230	29.7828
C	2	3.47186e+06	0.35183	85069	26.9856
C	3	3.66543e+06	0.38596	89159	26.9856
C	4	3.28503e+06	0.37865	81036	26.9856
C	5	3.13232e+06	0.40174	76674	26.9856
C	6	3.30463e+06	0.36363	82157	29.7828
C	7	3.15671e+06	0.38128	79170	29.7828
C	8	3.10013e+06	0.46269	77095	26.9856
C	9	3.01617e+06	0.43766	73603	26.9856
C	10	2.9903e+06	0.38658	73425	26.9856
C	11	2.8825e+06	0.36331	72161	29.7828
C	12	3.03375e+06	0.37357	83917	29.7828
D	1	3.81921e+06	0.4296	100616	29.7828
D	2	3.46304e+06	0.36588	84700	26.9856
D	3	3.27252e+06	0.38387	81670	29.7828
D	4	3.17662e+06	0.48147	77843	26.9856
D	5	3.33129e+06	0.36998	81967	29.7828
D	6	3.25241e+06	0.36619	81145	29.7828
D	7	3.10028e+06	0.35897	77143	29.7828
D	8	3.01907e+06	0.3963	73818	26.9856
D	9	3.01929e+06	0.39572	75987	29.7828
D	10	2.53201e+06	0.40283	62436	26.9856
D	11	2.91222e+06	0.32295	74850	29.7828
D	12	2.74429e+06	0.3935	75080	29.7828
E	1	3.33493e+06	0.38211	89409	29.7828
E	2	3.40285e+06	0.36296	83610	26.9856
E	3	3.28147e+06	0.38705	79312	26.9856
E	4	3.35753e+06	0.35225	82504	29.7828
E	5	3.30212e+06	0.41314	81523	26.9856
E	6	3.34135e+06	0.36653	82680	29.7828
E	7	3.24314e+06	0.41857	80850	29.7828
E	8	3.00175e+06	0.40475	75393	29.7828
E	9	2.96962e+06	0.45807	75251	29.7828
E	10	2.556e+06	0.44816	62930	26.9856
E	11	2.66101e+06	0.41131	66759	29.7828
E	12	2.80608e+06	0.37274	75503	29.7828
F	1	3.4921e+06	0.42789	92379	29.7828
F	2	3.5023e+06	0.39869	86323	29.7828
F	3	3.09376e+06	0.35385	74216	26.9856
F	4	3.21657e+06	0.36848	78225	26.9856
F	5	3.28652e+06	0.40144	81142	26.9856
F	6	3.24131e+06	0.36191	81838	29.7828
F	7	3.10981e+06	0.4266	77671	29.7828
F	8	2.74434e+06	0.40606	67780	26.9856
F	9	2.57396e+06	0.4122	63136	26.9856
F	10	2.58674e+06	0.46168	65771	29.7828
F	11	2.59565e+06	0.37541	63639	26.9856
F	12	2.77713e+06	0.36329	75947	29.7828
G	1	3.92072e+06	0.44987	101370	29.7828
G	2	3.51378e+06	0.37332	87342	29.7828
G	3	2.85937e+06	0.38453	69903	26.3778
G	4	3.30501e+06	0.37925	82509	29.7828
G	5	3.47311e+06	0.3101	90475	29.7828
G	6	3.27212e+06	0.39697	83696	29.7828
G	7	2.91415e+06	0.36751	71624	26.9856
G	8	2.88146e+06	0.44334	71826	26.9856
G	9	2.76471e+06	0.39238	69835	29.7828
G	10	2.79874e+06	0.4169	70670	26.9856
G	11	2.63342e+06	0.4013	67088	29.7828
G	12	2.78882e+06	0.3647	76318	29.7828
H	1	3.17262e+06	0.82926	86091	29.7828
H	2	3.70848e+06	0.52876	94455	26.9856
H	3	2.91967e+06	0.48715	78276	29.7828
H	4	2.90541e+06	0.4835	76047	29.7828
H	5	3.17083e+06	0.41084	83934	29.7828
H	6	3.25595e+06	0.60061	88534	29.7828
H	7	3.31972e+06	0.38219	86889	29.7828
H	8	3.2416e+06	0.50523	85934	29.7828
H	9	3.23448e+06	0.56025	87707	29.7828
H	10	2.984e+06	0.49384	83202	29.7828
H	11	3.12441e+06	0.48984	85319	29.7828
H	12	2.94497e+06	0.71143	75402	29.7828
Normalized
Rows	Column	AUC	MSR	FPI	TMR			AUC	MSR	FPI	TMR
A	1	5164.23	0.5513	125.352	26.9856		Median:	4723.84	0.40159	119.071	29.7828
A	2	4519.19	0.45343	115.991	29.7828		% Dev.	5.61418	23.8382	4.56274	4.41269
A	3	4439.26	0.5406	117.958	29.7828
A	4	4556.27	0.43353	116.627	29.7828
A	5	4585	0.54944	119.085	29.7828
A	6	4688.2	0.46092	119.836	29.7828
A	7	4438.67	0.57589	115.492	29.7828
A	8	4398.72	0.47251	114.571	29.7828
A	9	4330.66	0.79457	114.269	29.7828
A	10	4482.14	0.73	115.825	29.7828
A	11	4216.41	0.67208	114.469	29.7828
A	12	4164.99	0.51064	121.41	29.7828
B	1	4661.07	0.43572	126.272	29.7828
B	2	4617.53	0.33596	115.553	29.7828
B	3	4863.02	0.35042	118.829	26.9856
B	4	4971.9	0.43476	121.229	26.9856
B	5	4739.78	0.3824	118.33	29.7828
B	6	4647.83	0.3714	117.159	29.7828
B	7	4615.03	0.39421	115.848	29.7828
B	8	4546.15	0.39253	114.828	29.7828
B	9	4739.88	0.42261	119.217	29.7828
B	10	4683.52	0.56696	116.962	29.7828
B	11	4812.5	0.35507	119.082	26.9856
B	12	4735.92	0.46832	126.148	29.7828
C	1	4969.97	0.38701	128.863	29.7828
C	2	4981.15	0.35183	122.05	26.9856
C	3	4986.97	0.38596	121.305	26.9856
C	4	4713.09	0.37865	116.264	26.9856
C	5	4811.54	0.40174	117.779	26.9856
C	6	4741.22	0.36363	117.872	29.7828
C	7	4528.99	0.38128	113.587	29.7828
C	8	4762.1	0.46269	118.425	26.9856
C	9	4952.66	0.43766	120.859	26.9856
C	10	4910.18	0.38658	120.567	26.9856
C	11	4828.3	0.36331	120.873	29.7828
C	12	4352.59	0.37357	120.397	29.7828
D	1	4791.98	0.4296	126.243	29.7828
D	2	4997.18	0.36588	122.222	26.9856
D	3	4722.25	0.38387	117.85	29.7828
D	4	4879.6	0.48147	119.575	26.9856
D	5	4779.47	0.36998	117.6	29.7828
D	6	4666.29	0.36619	116.42	29.7828
D	7	4762.33	0.35897	118.499	29.7828
D	8	4957.43	0.3963	121.212	26.9856
D	9	4637.93	0.39572	116.724	29.7828
D	10	4897.51	0.40283	120.766	26.9856
D	11	4473.45	0.32295	114.977	29.7828
D	12	4506.22	0.3935	123.284	29.7828
E	1	4784.69	0.38211	128.277	29.7828
E	2	4882.14	0.36296	119.957	26.9856
E	3	5040.66	0.38705	121.831	26.9856
E	4	4817.12	0.35225	118.37	29.7828
E	5	4737.62	0.41314	116.963	26.9856
E	6	4793.9	0.36653	118.623	29.7828
E	7	4653	0.41857	115.997	29.7828
E	8	4610.98	0.40475	115.811	29.7828
E	9	4561.63	0.45807	115.593	29.7828
E	10	4943.91	0.44816	121.721	26.9856
E	11	4726.49	0.41131	118.577	29.7828
E	12	4607.69	0.37274	123.979	29.7828
F	1	4725.43	0.42789	125.005	29.7828
F	2	4765.04	0.39869	117.446	29.7828
F	3	5080.06	0.35385	121.865	26.9856
F	4	4940.96	0.36848	120.161	26.9856
F	5	4715.23	0.40144	116.416	26.9856
F	6	4650.37	0.36191	117.415	29.7828
F	7	4776.98	0.4266	119.31	29.7828
F	8	4874.49	0.40606	120.391	26.9856
F	9	4978.64	0.4122	122.12	26.9856
F	10	4594.56	0.46168	116.822	29.7828
F	11	5020.6	0.37541	123.093	26.9856
F	12	4560.14	0.36329	124.708	29.7828
G	1	4919.34	0.44987	127.189	29.7828
G	2	4780.65	0.37332	118.833	29.7828
G	3	4854.62	0.38453	118.681	26.3778
G	4	4769.14	0.37925	119.061	29.7828
G	5	4447.01	0.3101	115.845	29.7828
G	6	3349.15	0.39697	85.6663	29.7828
G	7	4881.32	0.36751	119.973	26.9856
G	8	4731.46	0.44334	117.941	26.9856
G	9	4631	0.39238	116.977	29.7828
G	10	4595.63	0.4169	116.043	26.9856
G	11	4677.48	0.4013	119.162	29.7828
G	12	4579.35	0.3647	125.317	29.7828
H	1	4000.78	0.82926	108.564	29.7828
H	2	5201.23	0.52876	132.475	26.9856
H	3	4484.9	0.48715	120.24	29.7828
H	4	4770.79	0.4835	124.872	29.7828
H	5	4575.51	0.41084	121.117	29.7828
H	6	4405.89	0.60061	119.802	29.7828
H	7	4762.88	0.38219	124.661	29.7828
H	8	4650.79	0.50523	123.291	29.7828
H	9	4376.83	0.56025	118.683	29.7828
H	10	4305.92	0.49384	120.061	29.7828
H	11	4508.53	0.48984	123.115	29.7828
H	12	3985.07	0.71143	102.032	29.7828

## Sheet: Spline
Non-normalized
Rows	Column	AUC	MSR	FPI	TMR			AUC	MSR	FPI	TMR
A	1	3.454e+06	0.531	81607.6	26.966		Median:	3.24607e+06	0.365	79674	27.321
A	2	3.72402e+06	0.362	91987.1	27.889		% Dev.	9.53147	9.13313	10.1031	2.00502
A	3	3.22755e+06	0.401	82211.5	28.031
A	4	3.29526e+06	0.445	81293.5	27.676
A	5	3.32918e+06	0.4	83006.4	27.747
A	6	3.16625e+06	0.363	78014.7	27.747
A	7	3.2189e+06	0.498	80498.2	27.605
A	8	2.98413e+06	0.427	74591.9	27.747
A	9	2.95011e+06	0.38	74395.3	27.96
A	10	3.03722e+06	0.443	75406.3	27.605
A	11	2.88699e+06	0.313	74520.7	28.173
A	12	3.1057e+06	0.339	84626.9	29.308
B	1	4.0908e+06	0.377	105442	28.315
B	2	3.52626e+06	0.349	85396.1	27.321
B	3	3.69674e+06	0.379	87815.5	26.966
B	4	3.32928e+06	0.363	78921.2	26.895
B	5	3.18734e+06	0.362	77034.6	27.321
B	6	3.35264e+06	0.355	81661.7	27.534
B	7	3.32599e+06	0.347	80746.6	27.25
B	8	3.28009e+06	0.361	80035.3	27.392
B	9	3.1908e+06	0.35	77610.3	27.463
B	10	3.14895e+06	0.361	76142	27.321
B	11	3.02282e+06	0.358	72520.7	27.037
B	12	3.0218e+06	0.333	76828.6	28.244
C	1	3.82409e+06	0.377	95235	27.818
C	2	3.57315e+06	0.36	85069.8	26.966
C	3	3.76828e+06	0.374	89158.5	26.824
C	4	3.38561e+06	0.36	81036	26.966
C	5	3.22379e+06	0.351	76674.7	27.037
C	6	3.41015e+06	0.369	82156	27.321
C	7	3.26459e+06	0.366	79169.9	27.392
C	8	3.20195e+06	0.367	77094.7	27.037
C	9	3.10278e+06	0.379	73602	26.895
C	10	3.08195e+06	0.344	73425.3	26.966
C	11	2.98034e+06	0.368	72161.9	27.179
C	12	3.20315e+06	0.4	83921.3	28.598
D	1	3.99039e+06	0.371	100622	28.031
D	2	3.56408e+06	0.358	84701.1	26.895
D	3	3.37841e+06	0.372	81671.3	27.534
D	4	3.26903e+06	0.36	77843.2	26.966
D	5	3.43129e+06	0.357	81967.2	27.25
D	6	3.35879e+06	0.364	81145.1	27.321
D	7	3.1983e+06	0.366	77142.8	27.392
D	8	3.10766e+06	0.367	73817.2	26.966
D	9	3.12686e+06	0.368	75988.4	27.108
D	10	2.61079e+06	0.347	62436.9	26.966
D	11	3.02904e+06	0.344	74851.8	27.605
D	12	2.8936e+06	0.364	75084.3	28.244
E	1	3.49756e+06	0.369	89415.8	28.386
E	2	3.50516e+06	0.358	83611.5	26.824
E	3	3.36805e+06	0.366	79312.8	26.966
E	4	3.45692e+06	0.346	82504.9	27.179
E	5	3.40392e+06	0.355	81524	27.108
E	6	3.4452e+06	0.366	82680	27.179
E	7	3.34867e+06	0.378	80849.9	27.179
E	8	3.10602e+06	0.356	75392.7	27.25
E	9	3.07848e+06	0.374	75252.1	27.463
E	10	2.63532e+06	0.366	62931	26.895
E	11	2.75181e+06	0.456	66760.3	27.179
E	12	2.94828e+06	0.378	75506.4	27.889
F	1	3.64978e+06	0.389	92382.9	28.102
F	2	3.60713e+06	0.348	86324.1	27.321
F	3	3.17302e+06	0.363	74215.9	26.611
F	4	3.30604e+06	0.373	78225.1	26.966
F	5	3.38867e+06	0.37	81142.1	27.108
F	6	3.35546e+06	0.365	81839.4	27.676
F	7	3.20905e+06	0.374	77671.9	27.605
F	8	2.83305e+06	0.343	67780.8	26.753
F	9	2.65214e+06	0.346	63136.9	26.753
F	10	2.68552e+06	0.365	65773.1	27.108
F	11	2.67581e+06	0.356	63639.5	26.611
F	12	2.92706e+06	0.373	75951.2	28.386
G	1	4.07808e+06	0.373	101372	27.747
G	2	3.62544e+06	0.363	87344	27.25
G	3	2.94574e+06	0.36	69904	26.54
G	4	3.41432e+06	0.373	82510.5	27.321
G	5	3.62664e+06	0.301	90477.8	27.818
G	6	3.39649e+06	0.383	83697	27.605
G	7	3.00176e+06	0.383	71625.9	26.895
G	8	2.97918e+06	0.338	71826.1	26.966
G	9	2.86491e+06	0.364	69836.5	27.179
G	10	2.90318e+06	0.344	70671.2	26.895
G	11	2.73639e+06	0.348	67089.3	27.179
G	12	2.94212e+06	0.357	76322.1	28.244
H	1	3.33475e+06	0.433	86093.5	27.534
H	2	3.85056e+06	0.44	94459.5	26.966
H	3	3.0646e+06	0.367	78278.6	27.747
H	4	3.0356e+06	0.398	76051.5	27.534
H	5	3.31542e+06	0.359	83938.8	28.244
H	6	3.42346e+06	0.392	88536.1	28.457
H	7	3.46389e+06	0.406	86894.5	27.889
H	8	3.392e+06	0.346	85937.8	28.173
H	9	3.40272e+06	0.36	87713.8	28.244
H	10	3.15575e+06	0.392	83205.5	28.74
H	11	3.29238e+06	0.357	85322.8	28.244
H	12	3.07393e+06	0.31	75418.6	28.102
Normalized
Rows	Column	AUC	MSR	FPI	TMR			AUC	MSR	FPI	TMR
A	1	5305.69	0.531	125.357	26.966		Median:	4885.72	0.365	119.072	27.321
A	2	4696.12	0.362	115.999	27.889		% Dev.	5.17768	9.13313	4.56292	2.00502
A	3	4630.62	0.401	117.951	28.031
A	4	4727.77	0.445	116.633	27.676
A	5	4776.44	0.4	119.091	27.747
A	6	4863.68	0.363	119.838	27.747
A	7	4618.22	0.498	115.492	27.605
A	8	4583.92	0.427	114.581	27.747
A	9	4531.66	0.38	114.278	27.96
A	10	4665.47	0.443	115.831	27.605
A	11	4434.7	0.313	114.471	28.173
A	12	4455.81	0.339	121.416	29.308
B	1	4899.16	0.377	126.278	28.315
B	2	4771.67	0.349	115.556	27.321
B	3	5002.35	0.379	118.83	26.966
B	4	5114.1	0.363	121.231	26.895
B	5	4896.07	0.362	118.333	27.321
B	6	4810.1	0.355	117.162	27.534
B	7	4771.87	0.347	115.849	27.25
B	8	4706.01	0.361	114.828	27.392
B	9	4901.39	0.35	119.217	27.463
B	10	4837.1	0.361	116.962	27.321
B	11	4963.58	0.358	119.082	27.037
B	12	4961.91	0.333	126.155	28.244
C	1	5174.69	0.377	128.87	27.818
C	2	5126.47	0.36	122.051	26.966
C	3	5126.92	0.374	121.304	26.824
C	4	4857.41	0.36	116.264	26.966
C	5	4952.06	0.351	117.78	27.037
C	6	4892.61	0.369	117.871	27.321
C	7	4683.77	0.366	113.587	27.392
C	8	4918.5	0.367	118.425	27.037
C	9	5094.87	0.379	120.857	26.895
C	10	5060.68	0.344	120.567	26.966
C	11	4992.2	0.368	120.874	27.179
C	12	4595.63	0.4	120.404	28.598
D	1	5006.76	0.371	126.251	28.031
D	2	5142.98	0.358	122.224	26.895
D	3	4875.05	0.372	117.852	27.534
D	4	5021.55	0.36	119.575	26.966
D	5	4922.94	0.357	117.6	27.25
D	6	4818.92	0.364	116.42	27.321
D	7	4912.9	0.366	118.499	27.392
D	8	5102.89	0.367	121.21	26.966
D	9	4803.17	0.368	116.726	27.108
D	10	5049.89	0.347	120.768	26.966
D	11	4652.91	0.344	114.98	27.605
D	12	4751.39	0.364	123.291	28.244
E	1	5018.02	0.369	128.287	28.386
E	2	5028.92	0.358	119.959	26.824
E	3	5173.66	0.366	121.832	26.966
E	4	4959.71	0.346	118.371	27.179
E	5	4883.68	0.355	116.964	27.108
E	6	4942.9	0.366	118.623	27.179
E	7	4804.41	0.378	115.997	27.179
E	8	4771.15	0.356	115.811	27.25
E	9	4728.84	0.374	115.595	27.463
E	10	5097.34	0.366	121.723	26.895
E	11	4887.76	0.456	118.58	27.179
E	12	4841.19	0.378	123.984	27.889
F	1	4938.81	0.389	125.011	28.102
F	2	4907.66	0.348	117.448	27.321
F	3	5210.22	0.363	121.865	26.611
F	4	5078.4	0.373	120.161	26.966
F	5	4861.79	0.37	116.416	27.108
F	6	4814.15	0.365	117.417	27.676
F	7	4929.41	0.374	119.312	27.605
F	8	5032.06	0.343	120.392	26.753
F	9	5129.87	0.346	122.122	26.753
F	10	4770.02	0.365	116.826	27.108
F	11	5175.64	0.356	123.094	26.611
F	12	4806.33	0.373	124.715	28.386
G	1	5116.79	0.373	127.192	27.747
G	2	4932.57	0.363	118.835	27.25
G	3	5001.26	0.36	118.683	26.54
G	4	4926.87	0.373	119.063	27.321
G	5	4643.58	0.301	115.849	27.818
G	6	3476.45	0.383	85.667	27.605
G	7	5028.08	0.383	119.976	26.895
G	8	4891.92	0.338	117.941	26.966
G	9	4798.85	0.364	116.979	27.179
G	10	4767.13	0.344	116.045	26.895
G	11	4860.37	0.348	119.164	27.179
G	12	4831.06	0.357	125.324	28.244
H	1	4205.23	0.433	108.567	27.534
H	2	5400.5	0.44	132.482	26.966
H	3	4707.52	0.367	120.244	27.747
H	4	4984.57	0.398	124.879	27.534
H	5	4784.15	0.359	121.124	28.244
H	6	4632.56	0.392	119.805	28.457
H	7	4969.71	0.406	124.669	27.889
H	8	4866.57	0.346	123.297	28.173
H	9	4604.49	0.36	118.693	28.244
H	10	4553.75	0.392	120.066	28.74
H	11	4750.9	0.357	123.121	28.244
H	12	4159.59	0.31	102.055	28.102

## Sheet: Logistic
Non-normalized
Rows	Column	AUC	MSR	K	r	l			AUC	MSR	K	r	l
A	1	3.25531e+06	0.40879	72534.9	0.4088	26.0846		Median:	2.99405e+06	0.351965	67041.3	0.351995	26.1886
A	2	3.41244e+06	0.36792	76665.5	0.36795	26.453		% Dev.	9.89213	4.61932	10.2246	4.6152	1.17956
A	3	2.9422e+06	0.35442	66259.6	0.35445	26.5595
A	4	3.01538e+06	0.35587	67742.5	0.3559	26.4513
A	5	3.03792e+06	0.36799	67780.8	0.36801	26.1439
A	6	2.89886e+06	0.34218	65201.6	0.34222	26.5036
A	7	2.89944e+06	0.3538	64553.8	0.35383	26.0486
A	8	2.69257e+06	0.382	59652.7	0.38202	25.8264
A	9	2.66222e+06	0.37208	58970.1	0.37211	25.8185
A	10	2.752e+06	0.34267	61382.7	0.34271	26.13
A	11	2.56054e+06	0.32194	57060.1	0.32201	26.0887
A	12	2.62617e+06	0.32284	58465.3	0.32292	26.0448
B	1	3.61166e+06	0.3495	81126.7	0.34954	26.4449
B	2	3.28383e+06	0.35572	73640.7	0.35575	26.3711
B	3	3.49751e+06	0.3602	78247	0.36023	26.2654
B	4	3.13737e+06	0.35779	70026.5	0.35782	26.161
B	5	2.9772e+06	0.35159	66761.3	0.35163	26.3689
B	6	3.13751e+06	0.36229	70356.6	0.36231	26.3693
B	7	3.11879e+06	0.36907	69513.3	0.3691	26.0977
B	8	3.04178e+06	0.3519	68217.8	0.35193	26.3743
B	9	2.96783e+06	0.34459	66646	0.34463	26.4323
B	10	2.94799e+06	0.34811	66147.7	0.34814	26.3969
B	11	2.83766e+06	0.35869	63324.1	0.35872	26.152
B	12	2.6797e+06	0.32779	60138	0.32785	26.4043
C	1	3.44818e+06	0.34769	77358	0.34773	26.3893
C	2	3.36125e+06	0.3595	75068.2	0.35953	26.1877
C	3	3.56293e+06	0.36401	79410.7	0.36404	26.0965
C	4	3.16266e+06	0.35203	70569	0.35206	26.147
C	5	3.03969e+06	0.34828	67991.7	0.34831	26.2567
C	6	3.20087e+06	0.37774	71609.9	0.37776	26.265
C	7	3.03821e+06	0.34884	68165.3	0.34887	26.3924
C	8	2.98108e+06	0.3482	66369.5	0.34824	26.0471
C	9	2.94127e+06	0.35326	65665.5	0.3533	26.1719
C	10	2.87721e+06	0.34237	64091.9	0.34242	26.0715
C	11	2.76406e+06	0.34264	61643	0.34269	26.1237
C	12	2.80975e+06	0.36041	62467	0.36044	25.984
D	1	3.56217e+06	0.34533	79979.6	0.34537	26.4251
D	2	3.36412e+06	0.3566	75135.3	0.35663	26.1895
D	3	3.16655e+06	0.35562	71562.1	0.35564	26.7146
D	4	3.07712e+06	0.35338	68732.7	0.35342	26.1943
D	5	3.25876e+06	0.37264	73025.9	0.37266	26.3391
D	6	3.13839e+06	0.34945	70471.7	0.34948	26.4296
D	7	3.00787e+06	0.35107	67693.4	0.3511	26.5299
D	8	2.94372e+06	0.35525	65798.7	0.35529	26.2253
D	9	2.8853e+06	0.34636	64208.7	0.3464	26.0273
D	10	2.42693e+06	0.33221	53960.1	0.33227	25.987
D	11	2.75417e+06	0.34086	61646.5	0.3409	26.2867
D	12	2.52578e+06	0.36067	55848	0.3607	25.7377
E	1	2.90202e+06	0.38767	64479.3	0.38769	25.9567
E	2	3.28498e+06	0.35956	73102.5	0.35959	26.0271
E	3	3.20965e+06	0.36369	71904.9	0.36371	26.3262
E	4	3.25957e+06	0.34783	73255.9	0.34787	26.4679
E	5	3.19538e+06	0.35336	71556.2	0.35339	26.3081
E	6	3.22723e+06	0.35249	72364.3	0.35252	26.3666
E	7	3.12606e+06	0.35093	69859.8	0.35096	26.216
E	8	2.90406e+06	0.34586	64935.6	0.34589	26.2414
E	9	2.83717e+06	0.34329	63501	0.34333	26.2844
E	10	2.49832e+06	0.35995	55316	0.35999	25.799
E	11	2.52511e+06	0.34062	56129.2	0.34067	25.9761
E	12	2.60583e+06	0.36083	57444	0.36086	25.6007
F	1	3.27057e+06	0.3444	73598.2	0.34443	26.5255
F	2	3.407e+06	0.35358	76752.8	0.3536	26.5744
F	3	3.05176e+06	0.37275	67750.2	0.37278	25.9194
F	4	3.13086e+06	0.35972	70038.3	0.35975	26.2616
F	5	3.17987e+06	0.35667	71099.7	0.3567	26.2395
F	6	3.11815e+06	0.34628	70394.7	0.34632	26.6684
F	7	3.00701e+06	0.34364	67981.2	0.34367	26.7307
F	8	2.63547e+06	0.34072	58247.4	0.34078	25.7174
F	9	2.46846e+06	0.33441	54693.2	0.33447	25.8304
F	10	2.43975e+06	0.33412	53882.9	0.33418	25.6847
F	11	2.49992e+06	0.36012	54939.5	0.36015	25.4605
F	12	2.55762e+06	0.32663	56980.3	0.32669	26.0773
G	1	3.72107e+06	0.35063	83674.4	0.35066	26.4928
G	2	3.38646e+06	0.35746	75949.5	0.35748	26.3753
G	3	2.75844e+06	0.35909	60952.1	0.35912	25.7077
G	4	3.23264e+06	0.37701	72260.9	0.37703	26.228
G	5	3.28488e+06	0.31893	73652.9	0.319	26.3637
G	6	3.17344e+06	0.37525	70873.5	0.37528	26.1877
G	7	2.80688e+06	0.34861	62470.1	0.34865	26.032
G	8	2.79656e+06	0.3562	62036.7	0.35624	25.8845
G	9	2.62736e+06	0.33808	58335.9	0.33814	25.9251
G	10	2.66887e+06	0.33784	58857.4	0.3379	25.6187
G	11	2.49831e+06	0.33202	55319.3	0.33208	25.8017
G	12	2.54966e+06	0.3284	56455.3	0.32847	25.8008
H	1	2.96782e+06	0.38006	65384.8	0.38008	25.5736
H	2	3.2712e+06	0.3807	71146.9	0.38073	24.9856
H	3	2.71031e+06	0.37512	59607.2	0.37515	25.4942
H	4	2.69556e+06	0.36693	59207.1	0.36696	25.4359
H	5	2.95577e+06	0.32951	66467.2	0.32957	26.4938
H	6	3.01662e+06	0.33917	67736.4	0.33922	26.4288
H	7	3.08546e+06	0.37288	68597	0.3729	25.9842
H	8	3.02652e+06	0.33303	67932.3	0.33309	26.4114
H	9	3.01163e+06	0.33451	67321.3	0.33456	26.2282
H	10	2.73805e+06	0.32672	61254	0.32678	26.2634
H	11	2.88047e+06	0.33115	64115.8	0.33121	26.0373
H	12	2.66367e+06	0.31167	59407.7	0.31176	26.1259
Normalized
Rows	Column	AUC	MSR	K	r	l			AUC	MSR	K	r	l
A	1	5000.47	0.40879	111.421	0.4088	26.0846		Median:	4479.4	0.346705	100.412	0.346755	26.2233
A	2	4268.69	0.34355	96.3043	0.34358	26.6386		% Dev.	6.90449	4.1006	6.88664	4.09623	1.04898
A	3	4222.06	0.3537	95.0959	0.35373	26.5658
A	4	4326.23	0.35587	97.1915	0.3559	26.4513
A	5	4304.71	0.34429	96.3649	0.34433	26.2926
A	6	4454.22	0.3417	100.196	0.34174	26.5084
A	7	4161.44	0.35321	92.6641	0.35324	26.0547
A	8	4113.21	0.34253	91.7947	0.34257	26.1547
A	9	4007.85	0.33234	89.3325	0.3324	26.099
A	10	4227.92	0.34245	94.3063	0.3425	26.1318
A	11	3932.9	0.32167	87.645	0.32174	26.0901
A	12	3766.04	0.32202	83.8494	0.3221	26.0488
B	1	4330.31	0.34838	97.3012	0.34841	26.4594
B	2	4443.61	0.35572	99.6491	0.35575	26.3711
B	3	4732.75	0.3602	105.882	0.36023	26.2654
B	4	4819.32	0.35779	107.568	0.35782	26.161
B	5	4573.27	0.35159	102.552	0.35163	26.3689
B	6	4463.24	0.3426	100.398	0.34264	26.5079
B	7	4473.79	0.36907	99.7126	0.36909	26.0968
B	8	4362.63	0.35128	97.845	0.35131	26.3765
B	9	4559.05	0.34459	102.379	0.34462	26.4324
B	10	4527.9	0.34793	101.598	0.34797	26.3968
B	11	4659.54	0.35869	103.981	0.35872	26.152
B	12	4401.9	0.32727	98.8029	0.32733	26.411
C	1	4667.82	0.34725	104.733	0.34728	26.3946
C	2	4822.46	0.3595	107.702	0.35953	26.1877
C	3	4847.53	0.36401	108.042	0.36404	26.0965
C	4	4537.53	0.35203	101.247	0.35206	26.147
C	5	4669.27	0.34828	104.442	0.34831	26.2567
C	6	4653.64	0.37756	104.236	0.37758	26.3184
C	7	4359.59	0.34897	97.8119	0.34901	26.3925
C	8	4579.24	0.3482	101.95	0.34824	26.0471
C	9	4829.67	0.35326	107.825	0.3533	26.1719
C	10	4724.48	0.34237	105.241	0.34242	26.0715
C	11	4629.91	0.34264	103.255	0.34269	26.1237
C	12	3973.18	0.3355	88.6327	0.33555	26.136
D	1	4472.11	0.34481	100.426	0.34485	26.432
D	2	4854.43	0.3566	108.42	0.35663	26.1895
D	3	4569.34	0.35562	103.264	0.35564	26.7146
D	4	4726.75	0.35338	105.58	0.35342	26.1943
D	5	4645.96	0.3543	104.409	0.35433	26.4661
D	6	4500.92	0.34861	101.075	0.34865	26.4332
D	7	4618.06	0.35028	103.937	0.35032	26.5325
D	8	4833.7	0.35525	108.044	0.35529	26.2253
D	9	4432.1	0.34636	98.6309	0.3464	26.0273
D	10	4694.26	0.33221	104.372	0.33227	25.987
D	11	4230.96	0.34062	94.7059	0.34066	26.2888
D	12	4137.3	0.33432	91.9337	0.33437	25.9603
E	1	4437.15	0.34696	99.946	0.347	26.5681
E	2	4713.02	0.35956	104.882	0.35959	26.0271
E	3	4930.34	0.36369	110.453	0.36371	26.3262
E	4	4676.51	0.34765	105.102	0.34769	26.4687
E	5	4584.48	0.35336	102.663	0.35339	26.3081
E	6	4630.1	0.3523	103.823	0.35233	26.3676
E	7	4485.02	0.35093	100.229	0.35096	26.216
E	8	4460.13	0.34563	99.731	0.34567	26.242
E	9	4358.29	0.34319	97.5481	0.34323	26.2852
E	10	4832.35	0.35995	106.994	0.35999	25.799
E	11	4485.1	0.34062	99.6967	0.34067	25.9761
E	12	4262.23	0.33299	94.4349	0.33305	25.8292
F	1	4426.85	0.34403	99.6278	0.34407	26.5297
F	2	4635.37	0.35358	104.426	0.3536	26.5744
F	3	5011.1	0.37275	111.248	0.37278	25.9194
F	4	4809.3	0.35972	107.586	0.35975	26.2616
F	5	4562.23	0.35667	102.008	0.3567	26.2395
F	6	4473.67	0.34628	100.997	0.34632	26.6684
F	7	4619.06	0.34364	104.426	0.34367	26.7307
F	8	4679.76	0.34003	103.437	0.34009	25.7206
F	9	4774.59	0.33441	105.79	0.33447	25.8304
F	10	4334.52	0.33324	95.7461	0.3333	25.6924
F	11	4815.6	0.33764	106.231	0.3377	25.6321
F	12	4200.51	0.32647	93.5869	0.32653	26.0797
G	1	4668.93	0.35064	104.988	0.35067	26.4927
G	2	4608.33	0.35692	103.363	0.35695	26.3797
G	3	4683.26	0.35909	103.484	0.35912	25.7077
G	4	4664.56	0.37689	104.272	0.3769	26.2292
G	5	4205.74	0.31881	94.2989	0.31889	26.3631
G	6	3197.66	0.3458	71.7363	0.34583	26.3884
G	7	4701.64	0.34861	104.64	0.34865	26.032
G	8	4592.05	0.3562	101.867	0.35624	25.8845
G	9	4400.93	0.33808	97.7151	0.33814	25.9251
G	10	4381.59	0.3375	96.6311	0.33755	25.6199
G	11	4437.49	0.33202	98.2581	0.33208	25.8017
G	12	4187.06	0.32876	92.7055	0.32883	25.7981
H	1	3740.12	0.38178	82.3842	0.3818	25.5653
H	2	4852.98	0.34645	106.738	0.34651	25.4973
H	3	4155.61	0.34197	91.9368	0.34202	25.7628
H	4	4402.02	0.33638	97.1896	0.33644	25.6702
H	5	4268.28	0.32845	96.0113	0.3285	26.5074
H	6	4091.46	0.33558	91.962	0.33563	26.4727
H	7	4418.9	0.3436	98.7633	0.34364	26.2212
H	8	4344.42	0.33124	97.5495	0.33129	26.4279
H	9	4076.51	0.33434	91.1311	0.33439	26.2311
H	10	3952.18	0.32659	88.4208	0.32665	26.266
H	11	4157.44	0.33086	92.5458	0.33092	26.0403
H	12	3608.16	0.31089	80.499	0.31098	26.1405
