# Supplementary material for: Accurate, precise modeling of cell proliferation kinetics from time-lapse imaging and automated image analysis of agar yeast culture arrays
Source: BMC Syst Biol. 2007 Jan 8;1:3. doi: 10.1186/1752-0509-1-3 (PMC1847469; doi:10.1186/1752-0509-1-3)
Supplement: Additional file 5 — Robustness of growth models against data removal. Beginning with data in Additional file 4, time points were randomly removed, and MSR was recalculated using each growth model (Fig. 8). This file contains the actual time points and average and standard deviation of MSR of all 96 spots. [file 1752-0509-1-3-S5.xls]

## Sheet: MSR values
Log					Spline					Raw
Timepts removed	Average MSR	Std Dev	Percent Difference		Timepts removed	Average MSR	Std Dev	Percent Difference		Timepts removed	Average MSR	Std Dev	Percent Difference
1	0.351	0.018	0		1	0.371	0.035	0		1	0.429	0.085	0
2	0.355	0.016	1.1396		2	0.372	0.035	0.269542		2	0.429	0.085	0
3	0.348	0.015	0.854701		3	0.373	0.035	0.539084		3	0.421	0.086	1.8648
4	0.351	0.016	0		4	0.375	0.036	1.07817		4	0.421	0.086	1.8648
5	0.349	0.015	0.569801		5	0.376	0.035	1.34771		5	0.42	0.083	2.0979
6	0.347	0.013	1.1396		6	0.378	0.035	1.88679		6	0.42	0.083	2.0979
7	0.345	0.013	1.7094		7	0.382	0.036	2.96496		7	0.42	0.083	2.0979
8	0.344	0.012	1.9943		8	0.384	0.034	3.50404		8	0.4	0.084	6.75991
9	0.344	0.012	1.9943		9	0.387	0.035	4.31267		9	0.4	0.084	6.75991
10	0.347	0.012	1.1396		10	0.392	0.038	5.66038		10	0.4	0.084	6.75991
11	0.346	0.012	1.4245		11	0.397	0.04	7.00809		11	0.398	0.085	7.22611
12	0.346	0.012	1.4245		12	0.405	0.043	9.16442		12	0.368	0.052	14.2191
13	0.344	0.011	1.9943		13	0.414	0.047	11.5903		13	0.358	0.047	16.5501
14	0.344	0.012	1.9943		14	0.432	0.053	16.442		14	0.358	0.047	16.5501
15	0.341	0.011	2.849		15	0.45	0.055	21.2938		15	0.337	0.05	21.4452
16	0.342	0.013	2.5641		16	0.49	0.058	32.0755		16	0.337	0.05	21.4452
17	0.341	0.013	2.849		17	0.522	0.058	40.7008		17	0.337	0.05	21.4452
18	0.341	0.013	2.849		18	0.561	0.057	51.2129		18	0.32	0.024	25.4079
19	0.339	0.013	3.4188		19	0.609	0.057	64.1509		19	0.32	0.024	25.4079
20	0.336	0.012	4.2735		20	0.693	0.056	86.7925		20	0.318	0.025	25.8741
21	0.342	0.013	2.5641		21	0.768	0.06	107.008		21	0.318	0.025	25.8741
22	0.339	0.013	3.4188		22	0.855	0.065	130.458		22	0.285	0.034	33.5664
23	0.34	0.016	3.1339		23	0.95	0.065	156.065		23	0.285	0.034	33.5664
24	0.337	0.016	3.9886		24	1.063	0.071	186.523		24	0.234	0.011	45.4545
25	0.326	0.027	7.12251		25	1.24	0.084	234.232		25	0.234	0.011	45.4545
26	0.317	0.027	9.68661		26	1.404	0.105	278.437		26	0.234	0.011	45.4545
27	0.293	0.021	16.5242		27	1.594	0.122	329.65		27	0.234	0.01	45.4545
28	0.289	0.019	17.6638		28	1.791	0.147	382.749		28	0.229	0.009	46.62
29	0.33	0.045	5.98291		29	2.198	0.211	492.453		29	0.229	0.009	46.62
30	0.259	0.04	26.2108		30	2.112	0.197	469.272		30	0.154	0.005	64.1026
31	0.254	0.046	27.6353		31	2.249	0.2	506.199		31	0.154	0.005	64.1026
32	0.245	0.034	30.1994		32	2.08	0.182	460.647		32	0.12	0.004	72.028
33	0.209	0.029	40.4558		33	1.967	0.215	430.189		33	0.059	0.005	86.2471
34	0.204	0.026	41.8803		34	0.656	0.134	76.8194		34	0.042	0.008	90.2098
35	0.015	0.049	95.7265		35	1.336	0.138	260.108		35	0.04	0.002	90.676

## Sheet: Timepts Used
	# removed
Original Series		1	2	3	4	5	6	7	8	9	10	11	12	13	14	15	16	17	18	19	20	21	22	23	24	25	26	27	28	29	30	31	32	33	34	35	36	37	38
	0	0	13.4711	13.8039	14.2233	14.615	15.0183	15.4011	15.8594	16.2606	16.8878	17.7206	18.2028	18.8506	19.4483	19.9639	20.6539	21.3328	22.2956	22.8494	23.8194	24.3978	25.015	25.535	26.3778	26.9856	29.7828	30.2894	31.2922	32.4272	33.1161	35.9972	37.2489	37.9456	39.045	46.4789	46.8822	52.2433	70.9639
	1	0	13.4711	13.8039	14.2233	14.615	15.0183	15.4011	15.8594	16.2606	16.8878	17.7206	18.2028	18.8506	19.4483	19.9639	20.6539	21.3328	22.2956	22.8494	23.8194	24.3978	25.015	25.535	26.3778	26.9856	29.7828	30.2894	31.2922	33.1161	35.9972	37.2489	37.9456	39.045	46.4789	46.8822	52.2433	70.9639
	2	0	13.4711	13.8039	14.2233	14.615	15.0183	15.4011	15.8594	16.2606	16.8878	17.7206	18.2028	18.8506	19.4483	19.9639	20.6539	22.2956	22.8494	23.8194	24.3978	25.015	25.535	26.3778	26.9856	29.7828	30.2894	31.2922	33.1161	35.9972	37.2489	37.9456	39.045	46.4789	46.8822	52.2433	70.9639
	3	0	13.4711	13.8039	14.2233	14.615	15.0183	15.4011	15.8594	16.2606	16.8878	17.7206	18.8506	19.4483	19.9639	20.6539	22.2956	22.8494	23.8194	24.3978	25.015	25.535	26.3778	26.9856	29.7828	30.2894	31.2922	33.1161	35.9972	37.2489	37.9456	39.045	46.4789	46.8822	52.2433	70.9639
	4	0	13.4711	13.8039	14.2233	14.615	15.0183	15.4011	15.8594	16.2606	16.8878	17.7206	18.8506	19.4483	19.9639	20.6539	22.2956	22.8494	23.8194	24.3978	25.015	25.535	26.3778	26.9856	29.7828	30.2894	31.2922	33.1161	35.9972	37.2489	37.9456	39.045	46.4789	46.8822	70.9639
	5	0	13.8039	14.2233	14.615	15.0183	15.4011	15.8594	16.2606	16.8878	17.7206	18.8506	19.4483	19.9639	20.6539	22.2956	22.8494	23.8194	24.3978	25.015	25.535	26.3778	26.9856	29.7828	30.2894	31.2922	33.1161	35.9972	37.2489	37.9456	39.045	46.4789	46.8822	70.9639
	6	13.8039	14.2233	14.615	15.0183	15.4011	15.8594	16.2606	16.8878	17.7206	18.8506	19.4483	19.9639	20.6539	22.2956	22.8494	23.8194	24.3978	25.015	25.535	26.3778	26.9856	29.7828	30.2894	31.2922	33.1161	35.9972	37.2489	37.9456	39.045	46.4789	46.8822	70.9639
	7	13.8039	14.615	15.0183	15.4011	15.8594	16.2606	16.8878	17.7206	18.8506	19.4483	19.9639	20.6539	22.2956	22.8494	23.8194	24.3978	25.015	25.535	26.3778	26.9856	29.7828	30.2894	31.2922	33.1161	35.9972	37.2489	37.9456	39.045	46.4789	46.8822	70.9639
	8	13.8039	14.615	15.4011	15.8594	16.2606	16.8878	17.7206	18.8506	19.4483	19.9639	20.6539	22.2956	22.8494	23.8194	24.3978	25.015	25.535	26.3778	26.9856	29.7828	30.2894	31.2922	33.1161	35.9972	37.2489	37.9456	39.045	46.4789	46.8822	70.9639
	9	13.8039	14.615	15.4011	15.8594	16.2606	16.8878	17.7206	18.8506	19.4483	19.9639	20.6539	22.2956	23.8194	24.3978	25.015	25.535	26.3778	26.9856	29.7828	30.2894	31.2922	33.1161	35.9972	37.2489	37.9456	39.045	46.4789	46.8822	70.9639
	10	13.8039	14.615	15.4011	15.8594	16.2606	16.8878	17.7206	18.8506	19.4483	19.9639	20.6539	22.2956	23.8194	24.3978	25.015	25.535	26.3778	26.9856	29.7828	30.2894	31.2922	33.1161	35.9972	37.2489	39.045	46.4789	46.8822	70.9639
	11	13.8039	15.4011	15.8594	16.2606	16.8878	17.7206	18.8506	19.4483	19.9639	20.6539	22.2956	23.8194	24.3978	25.015	25.535	26.3778	26.9856	29.7828	30.2894	31.2922	33.1161	35.9972	37.2489	39.045	46.4789	46.8822	70.9639
	12	13.8039	15.4011	15.8594	16.8878	17.7206	18.8506	19.4483	19.9639	20.6539	22.2956	23.8194	24.3978	25.015	25.535	26.3778	26.9856	29.7828	30.2894	31.2922	33.1161	35.9972	37.2489	39.045	46.4789	46.8822	70.9639
	13	13.8039	15.4011	15.8594	16.8878	18.8506	19.4483	19.9639	20.6539	22.2956	23.8194	24.3978	25.015	25.535	26.3778	26.9856	29.7828	30.2894	31.2922	33.1161	35.9972	37.2489	39.045	46.4789	46.8822	70.9639
	14	13.8039	15.4011	15.8594	16.8878	18.8506	19.4483	19.9639	20.6539	22.2956	23.8194	25.015	25.535	26.3778	26.9856	29.7828	30.2894	31.2922	33.1161	35.9972	37.2489	39.045	46.4789	46.8822	70.9639
	15	13.8039	15.4011	15.8594	16.8878	18.8506	19.9639	20.6539	22.2956	23.8194	25.015	25.535	26.3778	26.9856	29.7828	30.2894	31.2922	33.1161	35.9972	37.2489	39.045	46.4789	46.8822	70.9639
	16	13.8039	15.4011	15.8594	16.8878	18.8506	19.9639	20.6539	22.2956	23.8194	25.015	25.535	26.3778	26.9856	29.7828	30.2894	31.2922	33.1161	35.9972	37.2489	39.045	46.4789	70.9639
	17	13.8039	15.4011	15.8594	16.8878	18.8506	19.9639	20.6539	22.2956	23.8194	25.015	26.3778	26.9856	29.7828	30.2894	31.2922	33.1161	35.9972	37.2489	39.045	46.4789	70.9639
	18	13.8039	15.8594	16.8878	18.8506	19.9639	20.6539	22.2956	23.8194	25.015	26.3778	26.9856	29.7828	30.2894	31.2922	33.1161	35.9972	37.2489	39.045	46.4789	70.9639
	19	13.8039	15.8594	16.8878	18.8506	19.9639	20.6539	22.2956	23.8194	25.015	26.9856	29.7828	30.2894	31.2922	33.1161	35.9972	37.2489	39.045	46.4789	70.9639
	20	13.8039	15.8594	16.8878	19.9639	20.6539	22.2956	23.8194	25.015	26.9856	29.7828	30.2894	31.2922	33.1161	35.9972	37.2489	39.045	46.4789	70.9639
	21	13.8039	15.8594	16.8878	19.9639	20.6539	22.2956	23.8194	25.015	26.9856	29.7828	30.2894	31.2922	33.1161	35.9972	37.2489	46.4789	70.9639
	22	13.8039	15.8594	16.8878	19.9639	22.2956	23.8194	25.015	26.9856	29.7828	30.2894	31.2922	33.1161	35.9972	37.2489	46.4789	70.9639
	23	13.8039	15.8594	16.8878	19.9639	22.2956	23.8194	25.015	26.9856	29.7828	30.2894	33.1161	35.9972	37.2489	46.4789	70.9639
	24	13.8039	15.8594	19.9639	22.2956	23.8194	25.015	26.9856	29.7828	30.2894	33.1161	35.9972	37.2489	46.4789	70.9639
	25	13.8039	15.8594	19.9639	22.2956	23.8194	25.015	26.9856	29.7828	30.2894	33.1161	37.2489	46.4789	70.9639
	26	13.8039	15.8594	19.9639	22.2956	23.8194	25.015	26.9856	30.2894	33.1161	37.2489	46.4789	70.9639
	27	13.8039	19.9639	22.2956	23.8194	25.015	26.9856	30.2894	33.1161	37.2489	46.4789	70.9639
	28	13.8039	19.9639	22.2956	25.015	26.9856	30.2894	33.1161	37.2489	46.4789	70.9639
	29	13.8039	19.9639	22.2956	25.015	26.9856	30.2894	33.1161	37.2489	70.9639
	30	13.8039	19.9639	25.015	26.9856	30.2894	33.1161	37.2489	70.9639
	31	13.8039	19.9639	25.015	26.9856	33.1161	37.2489	70.9639
	32	13.8039	19.9639	26.9856	33.1161	37.2489	70.9639
	33	13.8039	26.9856	33.1161	37.2489	70.9639
	34	13.8039	26.9856	70.9639
	35	26.9856	70.9639
